# Supplementary material for: Making Connections: Mesenchymal Stem Cells Manifold Ways to Interact with Neurons
Source: Int J Mol Sci. 2022 May 21;23(10):5791. doi: 10.3390/ijms23105791 (PMC9146463; doi:10.3390/ijms23105791)
Supplement: Supplementary file 1 [file ijms-23-05791-s001.zip]

Archive with 1 entries (1 files):
- ijms-1686887-supplementary.pdf
